# Supplementary material for: Aspirin Eugenol Ester Ameliorates Fatty Liver Hemorrhagic Syndrome in Laying Hens by Reducing Oxidative Stress and Inflammation
Source: Int J Mol Sci. 2026 May 27;27(11):4811. doi: 10.3390/ijms27114811 (PMC13257362; doi:10.3390/ijms27114811)
Supplement: Supplementary file 1 [file ijms-27-04811-s001.zip]

Archive with 1 entries (1 files):
- ijms-4298714-supplementary.pdf
